# Supplementary material for: Optimized Method for Quantifying Bisphenols in Bottled Water and PET/rPET Matrices
Source: Foods. 2025 Aug 26;14(17):2968. doi: 10.3390/foods14172968 (PMC12428101; doi:10.3390/foods14172968)
Supplement: Supplementary file 1 [file foods-14-02968-s001.zip]

Archive with 1 entries (1 files):
- foods-3817448-supplementary.pdf
